# Supplementary material for: The Use of Tele-Music Interventions in Supportive Cancer Care: A Systematic Review
Source: Brain Sci. 2025 Nov 25;15(12):1266. doi: 10.3390/brainsci15121266 (PMC12731000; doi:10.3390/brainsci15121266)
Supplement: Supplementary file 1 [file brainsci-15-01266-s001.zip]

Archive with 1 entries (1 files):
- brainsci-3975758-supplementary.pdf
